# Supplementary material for: Varroa destructor Mites Can Nimbly Climb from Flowers onto Foraging Honey Bees
Source: PLoS One. 2016 Dec 12;11(12):e0167798. doi: 10.1371/journal.pone.0167798 (PMC5152851; doi:10.1371/journal.pone.0167798)
Supplement: S1 Behavior Dataset — (XLSX) [file pone.0167798.s002.xlsx]

## Sheet: Glossary of Notations
Term Used	Meaning
d	dorsal surface of bee or body part
v	ventral surface of bee or body part
ant	anterior surface of bee or body part
post	posterior surface of bee or body part
lat	lateral surface of bee or body part
ab	abdomen
th, or thor	thorax
head	head
leg	Any leg structure
femur	Specifically the femur segment of any leg
tongue	Mandible and/or probocis
eye	Surface of compound eye
neck	region between head and thorax, either on anterior thorax or posterior head
waist	region between thorax and abdomen, either on anterior abdomen or posterior thorax
artdorslat ab	Anterior dorsolateral abdomen - Region of the first abdominal segment, away from the midline but still on dorsal surface of bee
0	Used to indicate a negative observation in a binary evaluation. Eg. A "0" under column "Grooming?" indicates no grooming occured
1	Used to indicate a positive observation in a binary evaluation. Eg. A "1" under column "Grooming?" indicates grooming occured
.	Used to indicated absence of data. Eg. A "." under column "Grooming?" indicates no observations regarding bee grooming

## Sheet: Pooled Detailed Infestation Obs
Mite ID	Location on Flower	Initial Mite Contact	Final Mite Location (rough)	Final mite location specific (e.g. waist, neck, anterior dorsolateral abd, dorsal thorax, dorsal trochanter or femur, etc.)	Did Bee Groom?	Grooming Successful?	Did Mite Move After Initial Infestation?	Did mite move to a different body segment?	Infestation on first mite-bee contact?	Any mite-bee contact before infestation other than between mite and bee's tarsal claw?	Total mite-bee contacts			Total infestations observed	74
D1	petal	ab	th	waist	1	0	1	1	1	.	1			Total infestations with mite final location seen (rough)	64
D2	corolla	th	th	neck	0	.	1	0	0	1	7			Total infestations with mite final location seen (detailed)	58
D3	petal	ab	.	.	.	.	.	.	1	.	1			Total infestions leading to bee grooming	20
D4	petal	.	.	.	.	.	.	.	1	.	1			Total grooming successes	4
D5	petal	leg	leg	d femur	0	.	1	0	0	0	5			Total infestions in which mite moved to new body segment	32
D6	corolla	ab	ab	antdorlat ab	0	.	1	0	0	1	4
D7	corolla	leg	th	v thorax	0	.	1	1	0	0	3
D8	corolla	tongue	leg	d femur	0	.	1	1	1	.	1
D9	corolla	th	th	neck	1	0	1	0	0	1	2
D10	corolla	leg	eye	neck	1	0	1	1	0	0	2
D11	corolla	th	ab	antdorslat ab	0	.	1	1	1	.	1
D12	petal	leg	th	v thorax	0	.	1	1	1	.	1
D13	petal	leg	ab	waist	0	.	1	1	1	.	1
D14	petal	leg	th	v thorax, then waist after grooming	1	0	1	1	0	1	3
D15	petal	leg	.	.	0	.	.	.	0	0	3
D16	petal	leg	leg	d leg (tarsus?)	0	.	1	0	0	1	3
D17	petal	leg	leg	d femur	0	.	1	0	0	1	2
D18	petal	th	th	neck	0	.	1	0	0	1	2
D19	petal	tongue	th	waist	0	.	1	1	0	1	5
D20	corolla	ab	ab	antdorslat ab	0	.	1	0	0	1	5
D21	corolla	leg	ab	antdorslat ab	0	.	1	1	1	.	1
D22	corolla	ab	ab	v ab	1	1	1	0	0	0	4
E1	spine	leg	th	waist	0	.	1	1	0	1	6
E2	spine	th	.	.	.	.	.	.	0	1	3
E3	spine	th	leg	d femur	0	.	1	1	1	.	1
E4	spine	th	ab	v ab?	0	.	1	1	1	.	1
E5	spine	th	th	d thorax	0	.	1	0	0	0	3
E6	spine	leg	head	neck	0	.	1	1	0	1	7
E7	spine	tongue	th	d thorax	0	.	1	1	1	.	1
E8	spine	leg	th	waist	0	.	1	1	0	0	4
E9	spine	antenna	.	.	0	.	1	.	1	.	1
E10	spine	leg	.	.	0	.	.	.	0	1	3
V1	petal	leg	.	d leg	.	.	.	.	1	.	1
V2	petal	leg	leg	neck	1	0	1	0	0	1	3
V3	petal	tongue	th	d thor	1	0	1	1	1	.	1
V4	anther	leg	th	thor	0	.	1	1	1	.	1
V5	anther	leg	leg	femur	0	.	1	0	0	1	2
V6	inside	tongue	head	neck	0	.	1	0	1	.	1
V7	inside	head	head	neck	1	0	1	0	1	.	1
V8	anther	tongue	head	lateral head	1	0	1	0	1	.	1
V9	anther	tongue	leg	.	0	.	1	1	1	.	1
V10	anther	leg	head	face	0	.	1	1	1	.	1
V11	anther	leg	th	d femur	0	.	1	1	1	.	1
F1	.	ab	ab	.	0	.	.	0	.	.	1
F2	.	th	ab petiole	.	0	.	.	1	.	.	1
F3	.	.	.	.	0	.	.	.	.	.	1
F4	.	.	.	.	0	.	.	.	.	.	0
F5	.	ab	ab	.	0	.	.	0	.	.	1
F6	.	ab	ab	.	0	.	.	0	.	.	1
F7	.	th	th	.	1	1	.	0	.	.	3
F8	.	th	th	.	0	.	.	0	.	.	1
F9	.	tongue	th	.	0	.	.	1	.	.	1
F10	.	th	th	.	0	.	.	0	.	.	1
F11	.	leg	th	.	0	.	.	1	.	.	1
F12	.	leg	th	.	1	0	.	1	.	.	1
F13	.	th	th	.	1	0	.	0	.	.	1
F14	.	leg	leg	.	1	1	.	0	.	.	1
F15	.	leg	th	.	0	.	.	1	.	.	3
F16	.	leg	leg	.	0	.	.	0	.	.	2
F17	.	ab	ab	.	1	0	.	0	.	.	3
F18	.	th	ab petiole	.	1	0	.	1	.	.	1
F19	.	head	leg	.	0	.	.	1	.	.	1
F20	.	leg	leg	.	1	0	.	0	.	.	3
F21	.	leg	leg	.	1	0	.	0	.	.	4
F22	.	antenna	ab	.	0	.	.	1	.	.	2
F23	.	.	.	.	.	.	.	.	.	.	6
F24	.	tongue	leg	.	1	0	.	1	.	.	2
F25	.	ab	leg	.	1	1	.	1	.	.	6
F26	.	ab	ab	.	0	.	.	0	.	.	2
F27	.	ab	ab	.	0	.	.	0	.	.	3
F28	.	leg	th	.	1	0	.	1	.	.	1
F29	.	antenna	th	.	0	.	.	1	.	.	1
F30	.	ab	ab	.	0	.	.	0	.	.	2
F31	.	leg	leg	.	0	.	.	0	.	.	1
F32	.	th	ab	.	0	.	.	1	.	.	3

## Sheet: Final Mite Settling Locations
Flowers:	Feeder:	Pooled:		Region:	Pooled Count:
antdorlat ab	antdorslat ab	antdorlat ab		antdorslat ab	9
antdorslat ab	antdorslat ab	antdorslat ab		dorsal leg	16
antdorslat ab	antdorslat ab	antdorslat ab		dorsal thorax	6
antdorslat ab	antdorslat ab	antdorslat ab		neck	10
d femur	antdorslat ab	antdorslat ab		ventral abdomen	4
d femur	d leg	antdorslat ab		ventral thorax	3
d femur	d leg	antdorslat ab		waist	10
d femur	d leg	antdorslat ab
d femur	d leg	antdorslat ab		total	58
d leg	d leg	d femur
d leg (tarsus?)	d leg	d femur
d thor	d leg	d femur
d thorax	d legs/v thorax	d femur
d thorax	d thor	d femur
head	d thor	d femur
femur	d thor	d leg
lateral head	v ab	d leg
neck	v ab	d leg
neck	v thor	d leg
neck	waist	d leg
neck	waist	d leg
neck	waist	d leg
neck		d leg
neck		d leg (tarsus?)
neck		d legs/v thorax
ventral thorax		d thor
v ab		d thor
v ab?		d thor
v thorax		d thor
v thorax		d thorax
v thorax, then waist after grooming		d thorax
waist		neck
waist		neck
waist		neck
waist		neck
waist		neck
waist		neck
		neck
		neck
		neck/ head
		neck/ lateral head
		v ab
		v ab
		v ab
		v ab?
		v thor
		v thorax
		v thorax
		v thorax, then waist after grooming
		waist
		waist
		waist
		waist
		waist
		waist
		waist
		waist
		waist

## Sheet: Flower Data - Bee Seconds
Mite ID	Flower Species	Location Mite Placed	Mite duration on Flower (sec) Observer 1	Mite duration on flower (sec) Observer 2	Mean Mite duration on flower (sec)	Bee seconds during mite presence	Bee visits / mite		Raw data (bee seconds per each visit)
D1	Daisy	petal	27	24	25.5	26	3		14	9	3
D2	Daisy	corolla	347	347	347	305	16		2	43	2	3	75	4	6	2	2	4	24	44	29	29	19	17
D3	Daisy	petal	75	77	76	60	1		60
D4	Daisy	petal	223	219	221	177	13		22	16	2	36	15	12	2	3	4	27	25	8	5
D5	Daisy	petal	75	76	75.5	115	6		32	31	18	12	12	10
D6	Daisy	corolla	72	71	71.5	75	2		71	4
D7	Daisy	corolla	101	98	99.5	54	4		33	14	3	4
D8	Daisy	corolla	64	70	67	81	3		40	23	18
D9	Daisy	corolla	54	.	54	80	3		23	34	23
D10	Daisy	corolla	125	124	124.5	56	5		17	4	5	17	13
D11	Daisy	corolla	107	113	110	40	3		16	18	6
D12	Daisy	petal	15	13	14	3	1		3
D13	Daisy	petal	110	108	109	6	1		6
D14	Daisy	petal	142	143	142.5	70	3		37	21	12
D15	Daisy	petal	66	65	65.5	65	3		51	6	8
D16	Daisy	petal	172	172	172	80	8		5	4	3	2	15	18	12	21
D17	Daisy	petal	226	224	225	116	7		27	6	5	9	32	27	10
D18	Daisy	petal	220	222	221	53	9		18	4	2	12	4	4	2	5	2
D19	Daisy	petal	388	387	387.5	231	9		43	5	106	3	19	13	35	6	1
D20	Daisy	corolla	153	144	148.5	65	4		21	3	28	13
D21	Daisy	corolla	163	163	163	101	14		12	2	2	16	3	8	4	3	1	1	13	3	18	15
D22	Daisy	corolla	210	212	211	178	11		30	3	16	6	7	4	3	36	5	40	28
E1	Echinacea	spike	486	490	488	442	13		48	6	76	2	6	5	2	8	58	86	64	55	26
E2	Echinacea	spike	247	248	247.5	385	17		5	3	23	14	13	5	4	59	70	74	33	5	11	7	16	27	16
E3	Echinacea	spike	28	30	29	84	3		30	30	24
E4	Echinacea	spike	49	.	49	139	7		4	17	13	30	29	27	19
E5	Echinacea	spike	22	22	22	78	6		6	11	19	17	13	12
E6	Echinacea	spike	172	168	170	277	20		37	37	44	13	15	17	19	6	6	2	8	12	14	9	7	5	4	13	4	5
E7	Echinacea	spike	72	71	71.5	84	2		47	37
E8	Echinacea	spike	60	54	57	33	3		2	2	29
E9	Echinacea	spike	42	42	42	69	5		4	12	27	23	3
E10	Echinacea	spike	651	651	651	840	33		116	128	89	3	4	11	30	19	29	9	7	10	7	2	67	3	5	4	16	12	4	9	2	19	33	26	21	26	10	40	41	33	5
V1	Veronica	petal	94	97	95.5	2	1		2
V2	Veronica	petal	16	14	15	10	2		8	2
V3	Veronica	petal	48	48	48	123	7		8	10	12	35	29	26	3
V4	Veronica	anther	13	16	14.5	38	5		6	16	7	7	2
V5	Veronica	anther	8	15	11.5	23	2		15	8
V6	Veronica	inside	42	41	41.5	23	5		3	4	2	4	10
V7	Veronica	inside	81	82	81.5	59	3		25	13	21
V8	Veronica	anther	62	59	60.5	61	3		20	29	12
V9	Veronica	anther	135	137	136	33	7		2	7	6	1	13	2	2
V10	Veronica	anther	507	508	507.5	224	23		2	7	3	4	5	7	3	37	11	3	1	9	7	5	17	5	9	16	20	15	19	10	9
V11	Veronica	anther	55	54	54.5	54	5		11	21	9	10	3
					Mean Mite duration on flower (sec)	Bee seconds during mite presence	Bee visits / mite
			Daisy	mean	142.295	92.5909	5.86364
				stdev	96.3526	72.6345	4.44324
			Echinacea	mean	182.7	243.1	10.9
				stdev	219.129	253.927	9.94932
			Veronica	mean	96.9091	59.0909	5.72727
				stdev	141.327	63.8035	6.0678
			Pooled	mean	140.081	119.023	7
				stdev	143.562	149.654	6.67618

## Sheet: Mite move times during infest
Video ID	Time of initial infestation (approx)	Time between initial contact and mite settling (sec)
16FA	00:53:00	6.54
16FC	01:46:00	2.47
16F3	01:43:00	1.69
16F12	00:12:00	2.41
16F14	05:23:00	4.57
17D1D	01:06:00	1.58
17D1F	01:19:00	6.98
17D19	06:06:00	3.21
17D22	02:02:00	4.8
17D24	01:58:00	3.23
18E316	00:09:00	2.62
18D441	00:14:00	1.68
			Mean	st dev
			3.48167	1.84977
